# Supplementary material for: A scoping review of interventions on middle school students’ attitudes towards science
Source: PLoS One. 2025 Jan 14;20(1):e0315757. doi: 10.1371/journal.pone.0315757 (PMC11731865; doi:10.1371/journal.pone.0315757)
Supplement: S1 Table — (XLSX) [file pone.0315757.s002.xlsx]

## Sheet: Hoja1
S2 File. Summary data table
Scoping Review title: A scoping review of interventions on middle school students' attitudes towards science
Scoping Review´s main objective: To examine the existing scientific evidence in order to provide a comprehensive description of the characteristics of educational training programmes aimed at fostering attitudes towards science in secondary school students.
Main Question: What is known in the existing literature about educational training programmes aimed at promoting attitudes towards science in secondary school students?
Specific Reserach Questions: 1.How has the construct of attitudes towards science been addressed in the literature in terms of focus, references of origin and dimensionality of the scale? 2. What are the characteristics of the reported educational interventions in terms of teaching approach, duration, implementer, intervention context, impact on attitudes and monitoring of programme development? …
Data
Category A. General information about the study									Category B. Information on the construct to be analysed								Category C. Information on the participants				Category D. Information on the intervention developed
Number	Author (s)	Year of publication	Title of the study	Country in which the study was developed	Region in which the study was developed	Aim of the study	Study Design	Method	Does the study define the construct of interest?	Interest construct approach	Theory on which the construct is based	Formation of the construct	Are the results compared per construct dimension?	Was there a follow-up evaluation to assess the sustainability of the attitudes?	Type of instrument used to assess students' attitudes	Is the attitude construct the main variable of the study? (Based on what is stated in sections such as: Introduction, Theoretical References or Problem Statement)	Number of participants	Age	Scholar year	Factors or variables under study influencing students attitudes (intermediate variables)	Sessions	Teaching method used	Type/typology	Duration of the intervention	Implementer	Previous training of the person who applied the intervention?	Is there a tool or procedure in place to evaluate the programme design?	Is there a tool to evaluate the implementation of the programme according to the objectives or intervention guidelines?	Location of the intervention	Is intervention on attitudes justified from any point?	Did the proposed intervention help to develop attitudes towards science?	Other findings	Problems during the training mentioned by the authors	Suggestions	Source	Citation
1	Belay, Alemu & Tadesse	2022	The Effect of Dialogic Practical Work on Secondary School Students’ Attitudes toward Physics	Ethiopia	Africa	To examine how implementing dialogical practical work in physics laboratories affects grade 11 students in Ethiopia.	Quantitative	Quasi-experiment	YES	Attitudes towards a scientific discipline (Science Physical)	Adaptation of different proposals (Kind et al., 2007; Kaur and Zhao, 2017).	Multidimensional	NO	NO	Questionnaire/scale	YES	46 EG and 45 CG	Not specified	Grade 11	Academic achievement. Sex.	NA	Dialogic practical work	Inquiry-based learning	12 weeks	Teacher	Yes	NO	YES	Within the school	YES	YES	Dialogic practical work benefitted high and medium achievement levels more in developing positive attitudes toward physics than the low achievement level.	Lack of teacher training.	NM	ERIC	Belay, E. B., Alemu, M., & Tadesse, M. (2022). The Effect of Dialogic Practical Work on Secondary School Students’ Attitudes toward Physics. Science Education International, 33(2), 232-241.
2	Cayvaz, Akcay & Kapici	2020	Comparison of Simulation-Based and Textbook-Based Instructions on Middle School Students’ Achievement, Inquiry Skills, and Attitudes	Turkey	Europe	To investigate the effects of simulation-based and text-book based instructions on high school students learning about work and energy, developing research skills, and achieving attitudes toward science.	Quantitative	Quasi-experiment	NO	Attitudes to science in general	Enger and Yager (2001)	Multidimensional	NO	NO	Questionnaire/scale	NO	188 (98 EG and 90 CG)	13-14 years old	Grade 7	DNA	NM	Simulation-Based instruction. Book-based instruction.	Learning environments enriched with computer technology-based instruction. Inquiry-based learning	3 weeks (4 hours per week).	Teacher	Yes	NO	NO	Within the school	NO	NO	The results of the post-test showed that neither the simulation-based instructions nor the textbook-based instruction had a significant impact on students' attitudes, although they did have an impact on other study variables (academic achievement and inquiry skills).	There was no control over variables such as: science teachers, laboratories, attitudes of parents and friends, students' achievement in science, and self-esteem.	we assumed that the duration of the study (3 weeks) and the total number of questions on the tests prevented students from memorizing the questions. Teacher training strategy.	ERIC	Cayvaz, A., Akcay, H., & Kapici, H. O. (2020). Comparison of Simulation-Based and Textbook-Based Instructions on Middle School Students’ Achievement, Inquiry Skills and Attitudes. International Journal of Education in Mathematics, Science and Technology, 8(1), 34-43.
3	Musengimana, Kampire & Ntawiha	2021	Factors Affecting Secondary Schools Students’ Attitudes toward Learning Chemistry: A Review of Literature	Rwanda	Africa	To investigate common factors that affect students´ attitudes toward chemistry.	DNA	DNA	YES	Attitudes towards a scientific discipline (Chemistry)	DNA	DNA	NO	NO	DNA	YES	DNM	Not specified	Not specified	Teaching aids. Interest. Classroom climate. Curriculum. Gender. Scholar year. Teacher.	DNA	DNA	DNA	DNA	DNA	DNA	NO	DNA	DNA	DNA	YES	Eleven interventions aimed at promoting attitudes towards science or chemistry were investigated. Of these, 10 had positive results.	DNA	Thinking about the permanence of attitudes towards science. enhance students’ meaningful learning.	ERIC	Musengimana, J., Kampire, E., & Ntawiha, P. (2021). Factors Affecting Secondary Schools Students’ Attitudes toward Learning Chemistry: A Review of Literature. Eurasia Journal of Mathematics, Science and Technology Education, 17(1), em1931. https://doi.org/10.29333/ejmste/9379
4	Manishimwe, Shivoga & Nsengiman	2022	Efect of inquiry-Based Leaning on stuents´attitude towards leaning biology at upper secondary school in Rwanda.	Rwanda	Africa	To determine the effects of inquiry-based learning on students’ attitudes towards learning biology at the upper secondary level among selected Rwandan secondary schools.	Quantitative	Quasi-experiment	NO	Other	Adaptation of different proposals. Prokop et al. (2007); Russell and Hollander (1975)	Multidimensional	YES	NO	Questionnaire/scale	YES	228 (119 EG and 109 CG)	16 years old	Grade 10	NA	NM	5E´s learning cycle	Inquiry-based learning	4 weeks	Teacher	Yes	NO	NO	Within the school	YES	YES	Female and male students do not present statistically significant differences in attitude change towards learning biology irrespective of the teach ing methods they went through. Attitude change in all dimensions was found on the experimental side. This research has specifically revealed how inquiry-based learning makes biology more interest ing and easier for students to understand biological co…	Not specified	Not specified.	ERIC	Manishimwe, H., Shivoga, W. A., & Nsengimana, V. (2022). Effect of Inquiry-Based Learning on Students’ Attitude towards Learning Biology at Upper Secondary Schools in Rwanda. Journal of Baltic Science Education, 21(5), 862-874.
5	Taskin & Pekmezci	2015	Using ICT-Supported Narratives in Teaching Science and their Effects on Middle School Students	Turkey	Europe	Investigar el efecto de narraciones científicas apoyadas en tecnologia en el logro académico de estudiantes, actitudes hacia la ciencia y percepcion de autoeficacia.	Quantitative	Quasi-experiment	NO	Attitudes to science in general	Benli (2010)	Not specified	NO	NO	Questionnaire/scale	NO	44 EG	12 years old	Grade 6	NA	NM	ICT based narration activities	Learning environments enriched with computer technology-based instruction.	six weeks (four hours per week).	Teacher	Not specified	NO	NO	Within the school	NO	YES	There is a statistically significant difference between the post treatment test scores of the control and experimental group students IN ACADEMIC ACHIEVEMENT AND self-efficacy variables. It is observed that the attitudes and self efficacy perceptions of the control groups towards science have not been changed.	Costs of preparing stories in technological environments. Sample size.	Not specified.	ERIC
6	Kececi, Yildirim & Zengin	2021	Determining the Effect of Science Teaching Using Mobile Augmented Reality Application on the Secondary School Students’ Attitudes of toward Science and Technology and Academic Achievement	Turkey	Europe	1) To determine the effect of science teaching using the application of augmeted reality on attitudes towards science, technology and academic achievement of students. 2) To compare two schools with different socioeconomic levels in terms of variables such as academic achievement and attitude.	Mixed	Convergent Parallel Design	NO	Attitudes to science in general	Kececi and Kirbag Zengin (2015)	Multidimensional	NO	NO	Questionnaire/scale	Not specified	143 (71 EG and 72 CG)	12 years old	Grade 6	Socioeconomic level.	6	Mobile Augmented Reality Application	Learning environments enriched with computer technology-based instruction.	8 weeks.	Researcher	DNA	NO	NO	Within the school	NO	NO	Due to a inclination capacities toward technology, and technological device possession and internet access levels. The intervention was effective for developing academic achievement, not attitudes toward science. It can be said that socioeconomic factors do not play a significant role in students’ attitudes toward science and technology.	The frequency of the use of new generation technologies in educational environments and the extreme difficulty to change the attitude variable in cognitive variables in a six-week time period excluding the 2-week pre-test and post-test practices may be included among the reasons for the differences in the students’ attitudes toward science and technology.	Not specified.	ERIC	Keçeci, G., Yildirim, P., & Zengin, F. K. (2021). Determining the Effect of Science Teaching Using Mobile Augmented Reality Application on the Secondary School Students’ Attitudes of toward Science and Technology and Academic Achievement. Science Education International, 32(2), 137-148.
7	Kotluk & Kocakaya	2017	The Effect of Creating Digital Storytelling on Secondary School Students' Academic Achievement, Self Efficacy Perceptions and Attitudes Toward Physics	Turkey	Europe	To find out the impact of using digital storytelling about the unit of modern physics on (a) academic achievement, (b) physics attitudes and (c) self-efficacy perceptions of 10th grade high school students.	Quantitative	Quasi-experiment	NO	Attitudes towards a scientific discipline (Science Physical)	Özyürek and Eryılmaz (2001)	Not specified	NO	NO	Questionnaire/scale	Not specified	64 (32 EG and 32 CG)	15 years old	Grade 10	NA	1 semanal	Digital storytelling	Learning environments enriched with computer technology-based instruction.	6 weeks.	Not specified.	Not specified	NO	YES	Within the school	YES	NO	The results showed that the intervention had a significant impact on the academic achievement of the experimental group. However, there was no difference in perceptions of self-efficacy and attitudes towards physics. Attitudes in the control group showed a decrease as a result of the implemented method.	Concluded that ‟ self-efficacy perceptions and attitudes did not change in a short span of time (Gönen & Kocakaya, 2005, Gönen, Kocakaya & Inan, 2006).	It is suggested that the application process in further studies should be planned for a longer span of time in order to obtain more precious results in regard to the impact of digital storytelling on affective characteristics.	ERIC	Kotluk, N., & Kocakaya, S. (2017). The Effect of Creating Digital Storytelling on Secondary School Students’ Academic Achievement, Self Efficacy Perceptions and Attitudes toward Physics. International Journal of Research in Education and Science, 3(1), 218-227.
8	Yildirim	2018	The Impact of Out-of-School Learning Environments on 6th Grade Secondary School Students Attitude Towards Science Course	Turkey	Europe	Examining the impact of out-of-school learning environments on the attitude levels of 6th-grade secondary school students towards science course.	Quantitative	Quasi-experiment	NO	Attitudes towards a science course	Kececi & Kirbag Zengin (2015)	Not specified	NO	YES	Questionnaire/scale	YES	60 (30 EG and 30 CG)	Not specified	Grade 6	NA	NM	Out-of-school learning environments	Extracurricular (ext)	18 weeks.	Teacher	Not specified	NO	NO	Out of school	YES	YES	There was a significant difference in the experimental group after the intervention, with a large effect size. In a follow-up evaluation, a significant difference in favor of the experimental group was still found (3 months later).	Not specified	it is necessary to include informal learning environments in the learning process, to increase the number of activities made in informal learning environments and to integrate formal and informal learning environments.	ERIC	Yildirim, H. I. (2018). The Impact of Out-of-School Learning Environments on 6th Grade Secondary School Students Attitude towards Science Course. Journal of Education and Training Studies, 6(12), 26-41.
9	Aynas & Aslan	2021	The Effects of Authentic Learning Practices on Problem-Solving Skills and Attitude towards Science Courses	Turkey	Europe	To determine and analyse the effects of authentic learning practices on students’ problem-solving abilities and attitudes towards science courses.	Quantitative	Quasi-experiment	NO	Attitudes towards a science course	Akınoğlu (2001)	Unidimensional	NO	NO	Questionnaire/scale	Not specified	92 (31 EG and 61 CG)	Not specified	Grade 6	NA	NM	Authentic learning	Context-based teaching (con)	Not specified.	Teacher	Yes	YES	NO	Within the school	NO	YES		Not specified	It is necessary to submit the activities or program to be implemented for review by judges. It can be suggested that similar applications be developed in different units than the one applied in the science course, in different grades, or in different courses." education given to the teacher before the application of the authentic learning approach had a critical function	ERIC	Aynas, N., & Aslan, M. (2021). The Effects of Authentic Learning Practices on Problem-Solving Skills and Attitude towards Science Courses. Journal of Learning for Development, 8(1), Article 1. https://doi.org/10.56059/jl4d.v8i1.482
10	Benli	2021	The impacts of STEM supported science teaching on 8th grade students' elimination of misconceptions about "solid, fluid and gas pressure", and their attitudes towards science and STEM	Turkey	Europe	Determine the misconceptions of 8th grade students about the concepts of "solid, fluid and gas pressure", to correct these misconceptions by using STEM supported Science activities, and to improve their attitudes towards Science and STEM.	Quantitative	Quasi-experiment	NO	Attitudes to science in general	Benli (2010)	Not specified	NO	NO	Questionnaire/scale	YES	46	Not specified	Grade 8	NA	5	STEM supported Science activities	Not specified	10 hours	Not specified.	Not specified	NO	NO	Within the school	NO	YES	Regarding the variable of misconceptions about each of the elements, it was observed that students significantly reduced these when analyzing concept by concept. It was also noted that there was no significant difference in the pre-post tests as a result of the intervention. A positive attitude was determined at the beginning of the intervention, which is attributed to the fact that the variable …	Not specified	Not specified.	ERIC	Benli Ozdemir, E. (2021). The Impacts of STEM Supported Science Teaching on 8th Grade Students’ Elimination of Misconceptions about «Solid, Fluid and Gas Pressure», and Their Attitudes towards Science and STEM. International Online Journal of Education and Teaching, 8(1), 205-228.
11	Rabgay	2018	The Effect of Using Cooperative Learning Method on Tenth Grade Students’ Learning Achievement and Attitude towards Biology	Buthan	Asia	To determine the effect of using CL method on grade ten students’ learning achievement in biology and their attitude in terms of their level of interest, understanding, satisfaction and difficulty in learning the subject.	Mixed	Not specified	NO	Attitudes towards a scientific discipline (Biology)	Own design	Multidimensional	YES	NO	Questionnaire/scale	Not specified	82 (41 EG and 41 CG)	Not specified	Grade 10	NA	14	Cooperative learning	Collaborative learning (coll).	1 week (1 hour per 5 days).	Teacher	Yes	NO	YES (lesson observation form)	Within the school	YES	YES	The improvement in the students’ attitudes towards biology was attributed to the characteristics of CL.	Not specified	A possible reason for such change in attitude could be due to the enjoyable learning environment created by the teacher	ERIC	Rabgay, T. (2018). The Effect of Using Cooperative Learning Method on Tenth Grade Students’ Learning Achievement and Attitude towards Biology. International Journal of Instruction, 11(2), 265-280.
12	Bantaokul & Polyiem	2022	The Use of Integrated 5Es of Inquiring-Based Learning and Gamification to Improve Grade 8 Student Science Learning Achievement	Thailand	Asia	1) To investigate the integration of 5Es of inquiring-based learning and gamification in improving grade 8 students’ science learning achievement; and 2) to study students’ attitudes toward science learning with the integration of the two principles.	Quantitative	True-experiment	NO	Attitudes towards a science course	Own design	Unidimensional	NO	NO	Questionnaire/scale	Not specified	40	Not specified	Grade 8	NA	18	5E´s learning cycle Gamification	Inquiry-based learning (ibl) Other	1 semester (12 hours in total).	Not specified.	Not specified	NO	YES	Within the school	NO	YES	It also confirms the benefits of gamification in contributing to a motivating and engaging class atmosphere (Hursen & Bas, 2019).	Not specified	Not specified.	ERIC	Bantaokul, P., & Polyiem, T. (2022). The Use of Integrated 5Es of Inquiring-Based Learning and Gamification to Improve Grade 8 Student Science Learning Achievement. Journal of Educational Issues, 8(1), 459-469
13	Ambusaidi, Al Musawi, Al-Balushi, & Al-Balushi	2018	The Impact of Virtual Lab Learning Experiences on 9th Grade Students’ Achievement and Their Attitudes Towards Science and Learning by Virtual La	Oman	Asia	1) To test the efficacy of virtual labs as a replacement for the hands-on laboratory normally used in science teaching, and; 2) to investigate the impact of virtual labs on the Omani students’ achievement and to report on their attitudes towards science and learning by virtual lab.	Quantitative	Quasi-experiment	NO	Attitudes to science in general	Not specified	Not specified	NO	NO	Questionnaire/scale	NO	69 (34 EG and 35 CG)	Not specified	Grade 9	NA	2 lecciones por día.	Virtual Lab	Learning environments enriched with computer technology-based instruction.	12 weeks.	Researcher-research team	DNA	NO	NO	Within the school	NO	NO	Virtual labs, from students' point of view, is the same as normal practical work, which can be done individually and collectively. This means that virtual lab has no unique thing that is weight more than normal lab work in term of the way of conducts it.	Some students were also unfamiliar with the program. Short span of time.	Extend the time period for the study. It is thus important to consider the proper preparation of all students in any new program.	ERIC	Ambusaidi, A., Al Musawi, A., Al-Balushi, S., & Al-Balushi, K. (2018). The Impact of Virtual Lab Learning Experiences on 9th Grade Students’ Achievement and Their Attitudes towards Science and Learning by Virtual Lab. Journal of Turkish Science Education, 15(2), 13-29.
14	Daduk & Dede	2020	Teaching Secondary School Science through Creative Drama Method: A case study approach	Turkey	Europe	To evaluate the practicality of creative drama method for students in science teaching. Also for this purpose the effects of creative drama method on the students’ selfefficacy, scientific process skills and attitudes towards science have been investigated.	Qualitative	Case Study	NO	Attitudes towards a science course	Geban et al. (1994)	Unidimensional	NO	NO	Questionnaire/scale	NO	20	Not specified	Grade 8	NA	7	Creative drama method	Collaborative learning (coll).	Not specified.	Researcher-research team	DNA	YES	NO	Within the school	YES	YES	It can be concluded that creative drama method has a positive effect on students' self-efficacy towards science learning, not in scientific process skills.	DNA	Teachers can use different creative drama techniques (role-play, pantomime, dramatization, etc.) instead of improvisation or role playing and play music in different styles instead of classical music. Additionally, we can suggest researchers of further studies that they investigate the effects of creative drama method on scientific process skills with longer period studies.	ERIC	Daduk, S., & Dede, H. (2020). Teaching Secondary School Science through Creative Drama Method: A Case Study Approach. Educational Policy Analysis and Strategic Research, 15(4), 107-126.
15	Akhigbe & Adeyemi	2020	Using gender responsive collaborative learning strategy to improve students’ achievement and attitude towards learning science in virtual and hands-on laboratory environment	Nigeria	Africa	The researchers in this study designed a gender responsive collaborative learning strategy, and thereafter, tested the impact of this instructional paradigm on students’ achievement and attitude towards learning in a virtual laboratory and hands-on laboratory environment.	Quantitative	Quasi-experiment	NO	Attitudes towards a scientific discipline (Biology)	Prokop, Tuncer, and Chuda (2007)	Multidimensional	NO	NO	Questionnaire/scale	NO	218 [118 EG (two groups) and 100 CG (two groups)]	Not specified	Not specified	Gender.	1 semanal	Collaborative learning.	Collaborative learning (coll).	10 weeks.	Teacher	Yes	NO	NO	Within the school	YES	YES	Students who were exposed to GR-CLS under virtual and hand-on laboratory learning environments recorded a high and significant improvement in their achievement and attitude compared to those who were not exposed to GR-CLS. findings from the study revealed that students who were taught in virtual laboratory learning environment (CG1) recorded a higher mean achievement scores compared to students w…	Not specified	The study should be replicated within the domains of other science subjects such as chemistry and physics, and with a larger and more culturally diverse sample. B	ERIC	Akhigbe, J. N., & Adeyemi, A. E. (2020). Using gender responsive collaborative learning strategy to improve students’ achievement and attitude towards learning science in virtual and hands-on laboratory environment. Journal of Pedagogical Research, 4(3), 241-261. https://doi.org/10.33902/JPR.2021063948
16	Al-Ghanim, Al-Maadeed & Al-Thani	2014	Impact of innovative learning environment based on research activities on secondary school students’ attitude towards research and their self-efficacy	Qatar	Asia	To evaluate the impact of an innovative and advanced learning environment within the secondary schools in students attitudes toward science and possible career choices.	Quantitative	True-experiment	NO	Attitudes to science in general	Not specified	Not specified	NO	NO	Questionnaire/scale	NO	120	Not specified	Grade 12	DNA	NM	Innovative learning environment.	Collaborative learning (coll). Inquiry-based learning (ibl).	2 weeks.	Other	Not specified	NO	NO	Within the school	YES	YES	It was concluded that the treatment in the learning environment allowed for an increase in students' attitudes, as well as an improvement in their ability to acquire and retain knowledge.	Not specified	Not specified.	ERIC	Al-Ghanim, K. A., Al-Maadeed, M. A., & Al-Thani, N. J. (2014). Impact of Innovative Learning Environment Based on Research Activities on Secondary School Students’ Attitude towards Research and Their Self-Efficacy. European Journal of Educational Sciences, 1(3), 39-57.
17	Yildirim & Sensoy	2018	Effect of Science Teaching Enriched with Technological Practices on Attitudes of Secondary School 7th Grade Students towards Science Course	Turkey	Europe	Examining the effect of science teaching enriched with technological practices on attitudes of secondary school 7th grade students towards science course.	Quantitative	Quasi-experiment	NO	Attitudes towards a science course	Tepe (1999)	Not specified	NO	YES	Questionnaire/scale	YES	74 (36 EG and 38 CG)	Not specified	Grade 7	DNA	NM	Science teaching enriched with technological practices	Learning environments enriched with computer technology-based instruction.	13 weeks.	Teacher	Not specified	NO	NO	Within the school	YES	YES	It was found that the experimental group scored better than the control group at the end of the experiment (high level according to Cohen). After 3 months, the follow-up test showed significantly higher scores in favor of the experimental group, with a medium effect size, which suggests a preservation of the attitudes.	Not specified	Not specified.	ERIC	Yildirim, H. I., & Sensoy, O. (2018). Effect of Science Teaching Enriched with Technological Practices on Attitudes of Secondary School 7th Grade Students towards Science Course. Universal Journal of Educational Research, 6(5), 947-959.
18	Sarikaya & Aydin	2022	The effect of education information network (EBA) and experimental-based activities on 7th grade students’ science attitude and their views about these activities in the electrical circuits unit	Turkey	Europe	EBA and experimental supported teaching were used and it was aimed to examine the change in students' attitudes towards science course and their views about this teaching process.	Mixed	Exploratory Secuencial Design	NO	Attitudes towards a science course	Nuhoglu (2008)	Multidimensional	NO	NO	Questionnaire/scale	YES	73 [50 EG (two groups) and 23 CG].	Not specified	Grade 7	DNA	6	Education Information Network (EBA) Experimental activities	Learning environments enriched with computer technology-based instruction. Manipulation strategies	3 weeks.	Researcher-research team	DNA	NO	NO	Within the school	NO	YES	The instruction focused on the educational platform (EBA) and experimental group significantly increased attitudes towards the science course. Similarly, the control group and experimental group 1, which received instruction based solely on the educational platform, also improved. However, there was a significant difference between experimental group 2 and the other two in favor of experimental g…	Not specified	Studies using EBA and experimental-based instruction may be of longer duration.	ERIC	Sarikaya, D., & Aydin, A. (2022). The Effect of Education Information Network (EBA) and Experimental-Based Activities on 7th Grade Students’ Science Attitude and Their Views about These Activities in the Electrical Circuits Unit. International Online Journal of Education and Teaching, 9(1), 11-33.
19	Helvacıa & Yılmaz	2022	Examining the effect of STEAM approach applications on attitude towards STEAM in visual arts education	Turquía	Europe	1) To evaluate the effect of STEAM applications to be applied in the Visual Arts course on attitudes towards STEAM disciplines and; 2) to examine opinions about this application process.	Mixed	Embedded design	NO	Other	Friday Education Innovation Institute (2012)	Multidimensional	YES	NO	Questionnaire/scale	YES	49 (26 EG and 23 en CG)	Not specified	Grade 6	DNA	6	Visual Arts Education	Manipulation strategies	6 weeks.	Researcher-research team	DNA	NO	NO	Within the school	NO	YES	They (students) stated that the students with positive views liked the activities and the process, that they could think freely during the design process, that they transform what they imagined into a tangible form, that they did not have difficulty while doing their activities, and that they knew that they took part in an educational process	Not specified	An educator with a title of “science expert” who supported the research process was needed in the study and this educator was awailable during the research	ERIC	Helvacı, İ., & Yılmaz, M. (2022). Examining the effect of STEAM approach applications on attitude towards STEAM in visual arts education: Examining the effect of STEAM approach applications. International Journal of Curriculum and Instruction, 14(3), Article 3.
20	Romero	2014	Actitudes hacia las ciencias de los estudiantes de NM1 del Colegio San Sebastián de Los Andes de la red educaUC	Chile	Central & South America	1) To identify the attitudes towards science of NM1 students by applying the TOSRA test. 2 )To compare the attitudes towards science of NM1 students by sex. 3) To insert an experimental science program into the curriculum to determine a change in the attitudes towards science of NM1 students.	Quantitative	True-experiment	NO	Attitudes to science in general	Not specified	Multidimensional	YES	DNA	Questionnaire/scale	YES	65	Not specified	Grade 9	DNA	NM	Experimentation activities	Inquiry-based learning (ibl).	1 semester.	Other	Not specified	NO	NO	Not specified	NO	YES	DNA	DNA	DNA	Google Académico	Romero, I. (2014). Actitudes hacia las ciencias de los estudiantes de NM1 del Colegio San Sebastián de Los Andes de la red educaUC | Tecné, Episteme y Didaxis: TED. En Sexto Congreso Internacional sobre Formación de Profesores de Ciencias. https://revistas.pedagogica.edu.co/index.php/TED/article/view/3211
21	Afanador & Mosquera	2016	Estudio de caso en la enseñanza y aprendizaje de la fotosíntesis y respiración en plantas a partir de una unidad didáctica	Colombia	Central & South America	To develop scholar scientfic concepts, positive predisposition toward scientfic activity and attitudes toward leaning Biology.	Qualitative	Case Study	NO	Attitudes to science in general (Biology)	Adaptation of different proposals (Not specified)	Multidimensional	YES	DNA	Questionnaire/scale	NO	3	12-15 years old	Not specified	DNA	NM	Intervención	Not specified	Not specified.	Teacher	Not specified	NO	NO	Within the school	NO	YES		Not specified	Not specified.	SciELO	Afanador Castañeda, H. A., & Mosquera Suárez, C. J. (2016). Estudio de caso en la enseñanza y aprendizaje de la fotosíntesis y respiración en plantas a partir de una unidad didáctica. Tecné, Episteme y Didaxis: TED, 40, 50-80.
22	Saw, Swagerty, Brewington, Chang, & Culbertson	2019	Out-of-school time STEM program: Students’ attitudes toward and career interests in mathematics and science	USA	North America	To investigate the relationships between OST STEM program participation and student motivational factors (math attitudes and science attitudes, interest in math-related careers and interest in science-related careers).	Quantitative	Survey	NO	Other	Unfried et al. [25]	Unidimensional	NO	DNA	Questionnaire/scale	NM	1, 017 (641 EG and 378 CG)	Not specified	Grades 7 and 8	Gender. Racial group/Ethnicity. Socioeconomic level.	4 dias a la semana (140 hrs)	Out-of-school learning environments	Extracurricular (ext).	7 weeks.	DNA	DNA	DNA	DNA	Out of school	YES	NO	Participating in PREP-an OST STEM program-is positively associated with higher levels of students’ attitudes toward math and interest in math-related careers, but has no significant relationships with students’ science attitudes and career interests. Furthermore, our findings indicate that OST STEM programs have no differential effects for students across gender, racial/ethnic, or SES groups.	Not specified	Future initiatives aimed at improving STEM learning and participation among underrepresented groups, including women, URM, and low-SES students, could be designed to and test for gender-specific or culturally responsive interventions or programs in STEM.	SCOPUS	Saw, G. K., Swagerty, B., Brewington, S., Chang, C.-N., & Culbertson, R. (2019). Out-of-School Time STEM Program: Students’ Attitudes toward and Career Interests in Mathematics and Science. International Journal of Evaluation and Research in Education, 8(2), 356-362.
23	Kapici, Akcay & de Jong	2020	How do different laboratory environments influence students’ attitudes toward science courses and laboratories?	Turkey	Europe	To investigate and compare the effects of virtual and hands-on laboratory environments, alone or in different combinations, on middle school students’ attitudes toward their science course and science laboratory activities.	Quantitative	Quasi-experiment	YES	Attitudes towards a science course	Barmby et al. (2005).	Multidimensional	YES	NO	Questionnaire/scale	NM	143 (four EG)	Not specified	Grade 7	DNA	NM	Virtual Lab Hands-on laboratory	Learning environments enriched with computer technology-based instruction. Manipulation activities	4 weeks.	Teacher	Not specified	NO	NO	Within the school	YES	YES	Using hands-on or virtual laboratory environments alone or in combination was equally efficient for improving middle school students’ attitudes toward science. Hence, the analysis of the sub-dimension scores for each class indicated that the students in the VVV, VHV, and HVH conditions developed a more positive attitude toward learning science in school, self-concept in science, and practical wor…	Not specified	Such as the limited number of participants, the limitation of experiments to only one topic, and the relatively brief duration of the intervention. As stated in the introduction, changing students’ attitudes may be a lengthy process and its assessment may require longitudinal studies. S	SCOPUS	Kapici, H. O., Akcay, H., & de Jong, T. (2020). How do different laboratory environments influence students’ attitudes toward science courses and laboratories? Journal of Research on Technology in Education, 52(4), 534-549. https://doi.org/10.1080/15391523.2020.1750075
24	Ho, Svidinskiy, Smith, Lovallo, & Clark	2021	The integration of a community service learning water project in a post-secondary chemistry lab	Canada	North America	To identify how students express enjoyment, attitudes, and interests towards learning chemistry after a CSL project.	Mixed	Convergent Parallel Design	NO	Attitudes towards a scientific discipline (Chemistry)	Adaptation of different proposals Dalgety et al. (2003) and Holstermann (2010),	Not specified	NO	NO	Questionnaire/scale	YES	414	13-16 years old	Not specified	DNA	1 semanal	Community service learning	Context-based teaching (con)	10 weeks.	Teacher	Not specified	NO	NO	A mixture of the two	NO	YES	K-12 students expressed favorable enjoyment, attitudes, and interests towards learning chemistry. both groups of students reported that this project provided a positive experience and increased confidence levels towards learning chemistry.	Not specified	Not specified.	SCOPUS	Ho, K., Svidinskiy, B. S., Smith, S. R., Lovallo, C. C., & Clark, D. B. (2021). The integration of a community service learning water project in a post-secondary chemistry lab. Chemistry Education Research and Practice, 22(3), 602-615. https://doi.org/10.1039/D0RP00374C
25	Galoyan, Barany, Donaldson, Ward, & Hammrich	2022	Connecting Science, Design Thinking, and Computational Thinking through Sports	USA	North America	1) To design and implement a four-week Science Through Sports curriculum with middle school science students; and (2) to investigate the impact of the curriculum in relation to the following research question: What are the perceptions of science, design thinking, and computational thinking among underrepresented middle school students who participated in the Science Through Sports curriculum?	Mixed	Convergent Parallel Design		Attitudes to science in general	(Skinner et al., 2017).	Multidimensional	NO	NO	Questionnaire/scale Interview	NM	15	10 -13 years old	Not specified	DNA	8	Science through sports	Collaborative learning (coll)	4 weeks.	Teacher	Not specified	NO	NO	Within the school	NO	YES	There was a statistically significant difference in the pre-post test of the study, indicating that the intervention helps to promote attitudes towards science and scientific identity	Not specified	Some of the limitations of this study included a relatively small sample size, gender imbalance, and limited time dedicated for the curriculum implementation.	SCOPUS	Galoyan, T., Barany, A., Donaldson, J. P., Ward, N., & Hammrich, P. (2022). Connecting Science, Design Thinking, and Computational Thinking through Sports. International Journal of Instruction, 15(1), 601-618.
26	Bizimana, Mutangana & Mwesigye	2022	Enhancing students’ attitude towards biology using concept mapping and cooperative mastery learning instructional strategies: Implication on gender	Rwanda	Africa	To examie the effects of Concept Mapping (CM) and Cooperative Mastery Learning (CML) strategies on students' attitudes towards biology.	Quantitative	Quasi-experiment	YES	Attitudes towards a scientific discipline (Biology)	Adaptation of different proposals Prokop et al. (2007), Zeidan (2010).	Multidimensional	NO	NO	Questionnaire/scale	YES	151 students (Male = 74, Female = 77) were assigned to the CM group, 144 students (Male = 73, Female = 71) were assigned to the CML group, while 154 (Male = 78, Female = 76) were assigned to the CTM group.	Not specified	Not specified	Gender.	NM	Cooperative Mastery Learning Concept mapping	Collaborative learning (coll) Other.	4 weeks.	Teacher	Yes	NO	YES	Within the school	YES	YES	The study revealed that the observed increase in students' post-attitudes is not related to gender, but rather to the teaching strategies used.	Not specified	Not specified.	scopus
27	Hurtado	2015	Incidencia de tres estrategias didácticas activas en las actitudes hacia el aprendizaje de la química y su interacción con el estilo cognitivo	Colombia	Central & South America	1) Determine if the active teaching strategies used by the teacher (PBL, ADG and EPC) affect the students' attitudes. 2) how the cognitive style in the field dependence-independence dimension (DIC) is related to this	Quantitative	Quasi-experiment	YES	Attitudes towards a scientific discipline (Chemistry)	Not specified	Multidimensional	YES	NO	Questionnaire/scale	YES	123 (three EG)	15-16 years old	Not specified	DNA	NM	ABP, ADG y EPC.	Collaborative learning	2 months (8 weeks).	Researcher-research team	DNA	NO	NO	Within the school	NO	YES		Not specified	Maintain its application for a long period and then evaluate its effects. Didactic strategies involve cooperative teamwork, allowing students to feel more supported in their process.	Dialnet
28	Tretter, Ardasheva, Morrison & Karin	2019	Strengthening science attitudes for newcomer middle school english learners: visually enriched integrated science and language instruction	USA	North America	To investigate the most optimal combination of instructional support strands described above. Thus, we designed our study so that we can examine the program impacts under two conditions: (1) Extended Science + Extended Literacy (visualisations + vocabulary + comic and trade books) and (2) Extended Science + Literacy (visualisations + vocabulary).	Mixed	Not specified	YES	Attitudes to science in general	Gogolin and Swartz’s (1992)	Multidimensional	NO	NO	Questionnaire/scale Interview Focus Group	YES	79	Not specified	Grades6-11	DNA	9	Visually enriched integrated science Vocabulary instruction. Reading-Enhanced science instruction	Learning environments enriched with computer technology-based instruction. Direct instruction.	16 weeks.	Teacher	Yes	NO	YES	Within the school	YES		‘Because when we go to the planetarium, all of our vocabulary is there.’ ‘When we read the books and we go to the planetarium, all those ideas are there.’ (positive self-ratings) reading materials helping students build confidence and independence in acces sing science ideas. Indeed, as Vardell, Hadaway, and Young (2006) pointed out, students engage with complex scientific ideas by ‘reading the p…	Not specified	The small longitudinal sample in the present study (n = 32) suggests a need for future research with larger longitudinal samples to allow for both additional tests/repli cations of the results (including testing for order, as noted earlier in this section) and for the application of more sophisticated statistical procedures	Busqueda Manual (International Journal of Science Education)	Tretter, T. R., Ardasheva, Y., Morrison, J. A., & Karin Roo, A. (2019). Strengthening science attitudes for newcomer middle school english learners: Visually enriched integrated science and language instruction. International Journal of Science Education, 41(8), 1015-1037. https://doi.org/10.1080/09500693.2019.1585993
29	Suter	2016	Outside school time: an examination of science achievement and non-cognitive characteristics of 15-year olds in several countries	USA	North America	To analyze participation in "out-of-school time" science programs, academic achievement and attitudes toward science through the use of time of students under 15 years of age.	DNA	NA	NO	Attitudes to science in general	PISA	Multidimensional	YES	NO	DNM	NO	DNM	Under 15 years	Not specified	DNA	NM	DNA	DNA	DNA	DNA	DNA	DNA	DNA	Out of school	YES		Students who are in OST programs for the longest periods (in any subject) have the lowest achievement in science but increases in attitudes. , the authors point out that the effectiveness of a particular program is most certainly affected by the quality and content of the program	Not specified		Busqueda Manual (International Journal of Science Education)	Suter, L. E. (2016). Outside school time: An examination of science achievement and non-cognitive characteristics of 15-year olds in several countries. International Journal of Science Education, 38(4), 663-687. https://doi.org/10.1080/09500693.2016.1147661
30	Todd & Zvoch	2019	The effect of an informal science intervention on middle school girls’ science affinities	USA	North America	To determine if participation in an informal science outreach programme built around the theories of identity formation and self-efficacy impacted middle school girls’ reported affinity toward science.	Mixed	Not specified	NO	Attitudes to science in general	(Germann, 1988). Solo actitudes hacia la ciencia	Multidimensional	YES	NO	Questionnaire/scale	NO	48 (36 EG and 12 en CG)	11-14 years old	Not specified	DNA	10	Science program to inspire creativity and excellence	Extracurricular (ext).	2 weeks.	Teacher	Yes	YES	YES (lesson observation form)	Out of school	NO		Scores obtained from the observational rubrics revealed that the programme com ponents were largely delivered as intended. On a 4-point scale, average fidelity scores ranged from 3.47 to 3.76. univariate analysis of the large sample revealed statistically significant differ ences on all four affinity measures.	Not specified	Continued follow-up study will be necessary, however, to determine whether the short-term impact on science affinities observed here will persist and translate into higher rates of STEM participation and retention. , as the current study was based on a select sample of girls who voluntarily participated in a unique informal science camp, caution is urged in generalising current findings to dissim…	Busqueda Manual (International Journal of Science Education)	Todd, B. L., & Zvoch, K. (2019). The effect of an informal science intervention on middle school girls’ science affinities. International Journal of Science Education, 41(1), 102-122. https://doi.org/10.1080/09500693.2018.1534022
31	Ural & Gençoğlan	2019	The Effect of Argumentation-Based Science Teaching Approach on 8th Graders’ Learning in the Subject of Acids-Bases, their Attitudes towards Science Class and Scientific Process Skills	Turkey	Europe	To investigate the effect of argumentation-based science teaching approach on 8th graders’ learning of the subject of acids and bases, their attitudes towards science class and their scientific process skills.	Quantitative	Quasi-experiment	NO	Attitudes towards a science course	Şaşmaz-Ören (2005)	Unidimensional	NO	NO	Questionnaire/scale	NO	69	Not specified	Grade 8	DNA	NM	Argumentation-Based Science	Inquiry-based learning (ibl)	7 weeks (week 1: pre; week 2: training about teaching method; weeks 3-6: intervention; week 7: post).	Teacher	Not specified	YES	NO	Within the school	NO		The results revealed that the argumentation-based teaching approach was more effective than the didactic teaching approach implemented in the control group when teaching the topic of acids and bases, as statistically significant results were observed in favor of the experimental group, which did not occur with attitudes towards the science class. In terms of scientific process skills, a significa…	Short span of time	Science teachers need to receive support on how to prepare and implement this contemporary approach in their classes. Making use of Authentic Case Studies and preparing case studies in a manner to encourage students for discussion will facilitate the applicability of the process through the ABSL approach. the required information should be given to teachers and students at the beginning of the pr…	Busqueda Manual (Interdisciplinary Journal of Environmental and Science Education)	Ural, E., & Gençoğlan, D. M. (2019). The Effect of Argumentation-Based Science Teaching Approach on 8th Graders’ Learning in the Subject of Acids-Bases, their Attitudes towards Science Class and Scientific Process Skills. Interdisciplinary Journal of Environmental and Science Education, 16(1), e02207. https://doi.org/10.29333/ijese/6369
32	Araújo, Morais & Paiva	2022	Citizen Science as a Pedagogical Tool in Chemistry Education: Students’ Attitudes and Teachers’ Perceptions	Portugal	Europe	Understanding students’ attitudes towards the subject of physics and chemistry and how their engagement in PVC project promoted any changes in their attitudes.	Quantitative	Quasi-experiment	YES	Attitudes towards a scientific discipline (Science Physical and Chemistry)	Neto et al. (2011)	Multidimensional	YES	NO	Questionnaire/scale	YES	442	12-14 years old	Grade 8	DNA	1 semanl	Citizen science	Context-based teaching (con).	7 months.	Teacher	Not specified	NO	NO	A mixture of the two	NO	NO	Changes in attitudes did not reveal significant differences between these two moments of data collection. Although there was no significant positive change from pre-test to post-test in the EG, the results obtained in this study show the PVC project promoted more positive attitudes in the EG students, which counteracted the negative trend observed over the school year for the CG students.	Not specified	Not specified.	Busqueda Manual (Interdisciplinary Journal of Environmental and Science Education)	Araújo, J. L., Morais, C., & Paiva, J. C. (2022). Citizen Science as a Pedagogical Tool in Chemistry Education: Students’ Attitudes and Teachers’ Perceptions. Interdisciplinary Journal of Environmental and Science Education, 18(2), e2271. https://doi.org/10.21601/ijese/11841
33	Houseal,Abd-El-Khalick & Destefano	2014	Impact of a Student–Teacher–Scientist Partnership on Students’ and Teachers’ Content Knowledge, Attitudes Toward Science, and Pedagogical Practices	USA	North America	To investigate the impact of the STaRRS partnership on participant students’ science content knowledge and attitude toward science and scientists.	Quantitative	Quasi-experiment	NO	Attitudes to science in general	Fraser (1981)	Multidimensional	YES	NO	Questionnaire/scale	NO	193	11-14 years old	Not specified	DNA	NA	Student–Teacher–Scientist Partnerships (STSPs	Inquiry-based learning (ibl)	A semester.	Teacher	Yes	NO	YES	A mixture of the two	NO	YES	There were no differences on either the INQ or ENJ scales. The INQ scale matched the lack of change in the teacher’s ToSRA scores.	Not specified	Not specified.	Busqueda Manual (JOURNAL OF RESEARCH IN SCIENCE TEACHING)	Houseal, A. K., Abd-El-Khalick, F., & Destefano, L. (2014). Impact of a student–teacher–scientist partnership on students’ and teachers’ content knowledge, attitudes toward science, and pedagogical practices. Journal of Research in Science Teaching, 51(1), 84-115. https://doi.org/10.1002/tea.21126
34	Potvin & Hasni	2014	Interest, motivation and attitude towards science and technology at K-12 levels: a systematic review of 12 years of educational research	Canada	North America	What do the peer-reviewed articles published in education or S&T education journals between 2000 and 2012 and indexed in the ERIC database teach us about how interest, motivation and attitude toward S&T varies from kindergarten to the end of secondary school (K-12)?	DNA	DNA	NO	Attitudes to science in general	Not specified	DNA	YES	DNA	Other	YES	DNA	Not specified	Not specified	Sex. Scholar year. Academic achievement. Self-efficacy.	NA	DNA	DNA	DNA	DNA	DNA	DNA	DNA	DNA	DNA	YES	I/M/A in S&T appears to clearly decline with school years. It is unclear if this decline can be attrib_x0002_uted to school itself (as opposed to maturation), but many clues still point in this direction. First, the abrupt reduction recorded by many observers (Christidou, 2011, p. 144) between elementary and secondary courses can support this analysis. fourth observation that can be made is the c…	DNA	DNA	Búsqueda Manual (Studies in Science Education)	Patrice Potvin & Abdelkrim Hasni (2014) Interest, motivation and attitude towards science and technology at K-12 levels: a systematic review of 12 years of educational research, Studies in Science Education, 50:1, 85-129, DOI: 10.1080/03057267.2014.881626
35	Faour & Ayoubi	2018	The Effect of Using Virtual Laboratory on Grade 10 Students’ Conceptual Understanding and their Attitudes towards Physics	Lebanon	Asia	To investigate the effect of using virtual laboratory on grade 10 students’ conceptual understanding of the direct current electric circuit and their attitudes towards physics in terms of students’ confidence, beliefs, and teacher perception.	Quantitative	True-experiment	NO	Attitudes towards a scientific discipline (Science Physical)	Adapted from the modified Fennema-Sherman attitude scale (Doepken, Lawsky & Padwa, n.d.)	Multidimensional	YES	NO	Questionnaire/scale	NO	50	15 years old	Grade 10	DNA	3	Virtual lab	Learning environments enriched with computer technology-based instruction.	10 weeks.	Researcher-research team	Not specified	NO	NO	Within the school	YES	NO	Students significantly improved in term of conceptual understanding of the direct current electric circuit in both experimental and control groups. Moreover, the mean score of the experimental group students was better and showed some difference compared to that of the control group. Regarding the attitudes towards physics, the collected data did not show any significant difference between the tw…	Language	It is highly recommended to detect the degree of the retention this sample of students will still have after a long period of time by testing the long term retention of the gained concepts,	Busqueda Manual 2_	Faour, M.A. & Ayoubi, Z. (2018). The effect of using virtual laboratory on grade 10 students’ conceptual understanding and their attitudes towards physics. Journal of Education in Science, Environment and Health (JESEH), 4(1), 54-68. DOI:10.21891/jeseh.387482
36	Ay & Yilmaz	2020	Effects of Virtual Experiments Oriented Science Instruction on Students Achievement and Attitude.	Turkey	Europe	To identify the effects of virtual experiment technique on seventh grade students' electricity achievement and attitudes towards science laboratory.	Quantitative	Quasi-experiment	NO	Other	Adaptation of different proposals Hofstein, Ben-Zvi and Samuel (1976) and then adapted by Yıldız (2004).	Unidimensional	NO	NO	Questionnaire/scale	NO	69 (36 EG and 33 CG)	14 years old	Not specified	DNA	4 horas por semana.	Virtual Lab	Learning environments enriched with computer technology-based instruction.	4 weeks.	Teacher	NO	NO	NO	Within the school	NO	YES			it is really hard to alter attitude in short-term studies, but both significant ANCOVA results for the SLAS and large effect size (2 = .160) exhibited the fast and remarkable effect of virtual experiments on students’ attitudes towards science laboratory	Busqueda manual	Ay, Ö. S., & Yilmaz, S. (2020). Effects of Virtual Experiments Oriented Science Instruction on Students Achievement and Attitude. Elementary Education Online, 14(2), 609-609.
37	Savelsbergh, Prins, Rietbergen, Fechner, Vaessen, Draijer & Bakker	2016	Effects of innovative science and mathematics teaching on student attitudes and achievement: A meta-analytic study	Netherlands	Europe	To find out how the respective innovative teaching approaches in science and mathematics education do affect (components of) attitude and achievement as defined in the previous sections.	DNA	DNA	YES	Attitudes to science in general	Own design	Multidimensional	YES	NO	DNA	YES	DNA	Not specified	Not specified	DNA	NM	DNA	DNA	92 days.	Teacher	Yes	NO	NO	DNA	DNA	YES			to start early on with fostering and maintaining positive attitudes, rather than try to start repairing after the decline in attitude has begun. we would propose that studies need to report composition of the class in terms of age, gender, cultural background, and SES; grade level; educational track; time frame and actual duration of student activities; time frame and duration of teacher preparat…	Búsqueda Manual	Savelsbergh, E. R., Prins, G. T., Rietbergen, C., Fechner, S., Vaessen, B. E., Draijer, J. M., & Bakker, A. (2016). Effects of innovative science and mathematics teaching on student attitudes and achievement: A meta-analytic study. Educational Research Review, 19, 158-172. https://doi.org/10.1016/j.edurev.2016.07.003
